# Supplementary material for: Improved WOA and its application in feature selection
Source: PLoS One. 2022 May 19;17(5):e0267041. doi: 10.1371/journal.pone.0267041 (PMC9119564; doi:10.1371/journal.pone.0267041)
Supplement: S1 Data — (ZIP) [file pone.0267041.s001.zip]

Archive with 247 entries (229 files):
- Data/
- Data/Data result.xlsx
- Data/Fig 10(a)-(o) ,Table 9/
- Data/Fig 10(a)-(o) ,Table 9/Birds/
- Data/Fig 10(a)-(o) ,Table 9/Birds/Birds_ASOFS_Result.mat
- Data/Fig 10(a)-(o) ,Table 9/Birds/Birds_boxfig.m
- Data/Fig 10(a)-(o) ,Table 9/Birds/Birds_GWOFS_Result.mat
- Data/Fig 10(a)-(o) ,Table 9/Birds/Birds_HHOFS_Result.mat
- Data/Fig 10(a)-(o) ,Table 9/Birds/Birds_IWOAFS_Result.mat
- Data/Fig 10(a)-(o) ,Table 9/Birds/Birds_IWOAIKFS_Result.mat
- Data/Fig 10(a)-(o) ,Table 9/Birds/Birds_PSOFS_Result.mat
- Data/Fig 10(a)-(o) ,Table 9/Birds/Birds_SCAFS_Result.mat
- Data/Fig 10(a)-(o) ,Table 9/Birds/Birds_SSAFS_Result.mat
- Data/Fig 10(a)-(o) ,Table 9/Birds/Birds_Tik_Result.mat
- Data/Fig 10(a)-(o) ,Table 9/Birds/Birds_T_Result.mat
- Data/Fig 10(a)-(o) ,Table 9/Birds/Birds_Wilcoxon_test.m
- Data/Fig 10(a)-(o) ,Table 9/Birds/Birds_WOAFS_Result.mat
- Data/Fig 10(a)-(o) ,Table 9/Birds/result.m
- Data/Fig 10(a)-(o) ,Table 9/Birds/result1.m
- Data/Fig 10(a)-(o) ,Table 9/Blood/
- Data/Fig 10(a)-(o) ,Table 9/Blood/Blood_ASOFS_Result.mat
- Data/Fig 10(a)-(o) ,Table 9/Blood/Blood_boxfig.m
- Data/Fig 10(a)-(o) ,Table 9/Blood/Blood_GWOFS_Result.mat
- Data/Fig 10(a)-(o) ,Table 9/Blood/Blood_HHOFS_Result.mat
- Data/Fig 10(a)-(o) ,Table 9/Blood/Blood_IWOAIKFS_Result.mat
- Data/Fig 10(a)-(o) ,Table 9/Blood/Blood_PSOFS_Result.mat
- Data/Fig 10(a)-(o) ,Table 9/Blood/Blood_SCAFS_Result.mat
- Data/Fig 10(a)-(o) ,Table 9/Blood/Blood_SSAFS_Result.mat
- Data/Fig 10(a)-(o) ,Table 9/Blood/Blood_Tik_Result.mat
- Data/Fig 10(a)-(o) ,Table 9/Blood/Blood_T_Result.mat
- Data/Fig 10(a)-(o) ,Table 9/Blood/Blood_Wilcoxon_test.m
- Data/Fig 10(a)-(o) ,Table 9/Blood/Blood_WOAFS_Result.mat
- Data/Fig 10(a)-(o) ,Table 9/Blood/result.m
- Data/Fig 10(a)-(o) ,Table 9/Breast_cancer/
- Data/Fig 10(a)-(o) ,Table 9/Breast_cancer/Breast_cancer_ASOFS_Result.mat
- Data/Fig 10(a)-(o) ,Table 9/Breast_cancer/Breast_cancer_boxfig.m
- Data/Fig 10(a)-(o) ,Table 9/Breast_cancer/Breast_cancer_GWOFS_Result.mat
- Data/Fig 10(a)-(o) ,Table 9/Breast_cancer/Breast_cancer_HHOFS_Result.mat
- Data/Fig 10(a)-(o) ,Table 9/Breast_cancer/Breast_cancer_IWOAFS_Result.mat
- Data/Fig 10(a)-(o) ,Table 9/Breast_cancer/Breast_cancer_IWOAIKFS_Result.mat
- Data/Fig 10(a)-(o) ,Table 9/Breast_cancer/Breast_cancer_PSOFS_Result.mat
- Data/Fig 10(a)-(o) ,Table 9/Breast_cancer/Breast_cancer_SCAFS_Result.mat
- Data/Fig 10(a)-(o) ,Table 9/Breast_cancer/Breast_cancer_SSAFS_Result.mat
- Data/Fig 10(a)-(o) ,Table 9/Breast_cancer/Breast_cancer_Tik_Result.mat
- Data/Fig 10(a)-(o) ,Table 9/Breast_cancer/Breast_cancer_T_Result.mat
- Data/Fig 10(a)-(o) ,Table 9/Breast_cancer/Breast_cancer_Wilcoxon_test.m
- Data/Fig 10(a)-(o) ,Table 9/Breast_cancer/Breast_cancer_WOAFS_Result.mat
- Data/Fig 10(a)-(o) ,Table 9/Breast_cancer/result.m
- Data/Fig 10(a)-(o) ,Table 9/Bupa/
- Data/Fig 10(a)-(o) ,Table 9/Bupa/Bupa_ASOFS_Result.mat
- Data/Fig 10(a)-(o) ,Table 9/Bupa/Bupa_boxfig.m
- Data/Fig 10(a)-(o) ,Table 9/Bupa/Bupa_GWOFS_Result.mat
- Data/Fig 10(a)-(o) ,Table 9/Bupa/Bupa_HHOFS_Result.mat
- Data/Fig 10(a)-(o) ,Table 9/Bupa/Bupa_IWOAFS_Result.mat
- Data/Fig 10(a)-(o) ,Table 9/Bupa/Bupa_IWOAIKFS_Result.mat
- Data/Fig 10(a)-(o) ,Table 9/Bupa/Bupa_PSOFS_Result.mat
- Data/Fig 10(a)-(o) ,Table 9/Bupa/Bupa_SCAFS_Result.mat
- Data/Fig 10(a)-(o) ,Table 9/Bupa/Bupa_SSAFS_Result.mat
- Data/Fig 10(a)-(o) ,Table 9/Bupa/Bupa_Tik_Result.mat
- Data/Fig 10(a)-(o) ,Table 9/Bupa/Bupa_T_Result.mat
- Data/Fig 10(a)-(o) ,Table 9/Bupa/Bupa_Wilcoxon_test.m
- Data/Fig 10(a)-(o) ,Table 9/Bupa/Bupa_WOAFS_Result.mat
- Data/Fig 10(a)-(o) ,Table 9/Bupa/result.m
- Data/Fig 10(a)-(o) ,Table 9/Car/
- Data/Fig 10(a)-(o) ,Table 9/Car/Car_ASOFS_Result.mat
- Data/Fig 10(a)-(o) ,Table 9/Car/Car_boxfig.m
- Data/Fig 10(a)-(o) ,Table 9/Car/Car_GWOFS_Result.mat
- Data/Fig 10(a)-(o) ,Table 9/Car/Car_HHOFS_Result.mat
- Data/Fig 10(a)-(o) ,Table 9/Car/Car_IWOAFS_Result.mat
- Data/Fig 10(a)-(o) ,Table 9/Car/Car_IWOAIKFS_Result.mat
- Data/Fig 10(a)-(o) ,Table 9/Car/Car_PSOFS_Result.mat
- Data/Fig 10(a)-(o) ,Table 9/Car/Car_SCAFS_Result.mat
- Data/Fig 10(a)-(o) ,Table 9/Car/Car_SSAFS_Result.mat
- Data/Fig 10(a)-(o) ,Table 9/Car/Car_Tik_Result.mat
- Data/Fig 10(a)-(o) ,Table 9/Car/Car_T_Result.mat
- Data/Fig 10(a)-(o) ,Table 9/Car/Car_Wilcoxon_test.m
- Data/Fig 10(a)-(o) ,Table 9/Car/Car_WOAFS_Result.mat
- Data/Fig 10(a)-(o) ,Table 9/Car/result.m
- Data/Fig 10(a)-(o) ,Table 9/Chart/
- Data/Fig 10(a)-(o) ,Table 9/Chart/Chart_ASOFS_Result.mat
- Data/Fig 10(a)-(o) ,Table 9/Chart/Chart_boxfig.m
- Data/Fig 10(a)-(o) ,Table 9/Chart/Chart_GWOFS_Result.mat
- Data/Fig 10(a)-(o) ,Table 9/Chart/Chart_HHOFS_Result.mat
- Data/Fig 10(a)-(o) ,Table 9/Chart/Chart_IWOAFS_Result.mat
- Data/Fig 10(a)-(o) ,Table 9/Chart/Chart_IWOAIKFS_Result.mat
- Data/Fig 10(a)-(o) ,Table 9/Chart/Chart_PSOFS_Result.mat
- Data/Fig 10(a)-(o) ,Table 9/Chart/Chart_SCAFS_Result.mat
- Data/Fig 10(a)-(o) ,Table 9/Chart/Chart_SSAFS_Result.mat
- Data/Fig 10(a)-(o) ,Table 9/Chart/Chart_Tik_Result.mat
- Data/Fig 10(a)-(o) ,Table 9/Chart/Chart_T_Result.mat
- Data/Fig 10(a)-(o) ,Table 9/Chart/Chart_Wilcoxon_test.m
- Data/Fig 10(a)-(o) ,Table 9/Chart/Chart_WOAFS_Result.mat
- Data/Fig 10(a)-(o) ,Table 9/Chart/result.m
- Data/Fig 10(a)-(o) ,Table 9/Digits/
- Data/Fig 10(a)-(o) ,Table 9/Digits/Digits_ASOFS_Result.mat
- Data/Fig 10(a)-(o) ,Table 9/Digits/Digits_boxfig.m
- Data/Fig 10(a)-(o) ,Table 9/Digits/Digits_GWOFS_Result.mat
- Data/Fig 10(a)-(o) ,Table 9/Digits/Digits_HHOFS_Result.mat
- Data/Fig 10(a)-(o) ,Table 9/Digits/Digits_IWOAFS_Result.mat
- Data/Fig 10(a)-(o) ,Table 9/Digits/Digits_IWOAIKFS_Result.mat
- Data/Fig 10(a)-(o) ,Table 9/Digits/Digits_PSOFS_Result.mat
- Data/Fig 10(a)-(o) ,Table 9/Digits/Digits_SCAFS_Result.mat
- Data/Fig 10(a)-(o) ,Table 9/Digits/Digits_SSAFS_Result.mat
- Data/Fig 10(a)-(o) ,Table 9/Digits/Digits_T_Result.mat
- Data/Fig 10(a)-(o) ,Table 9/Digits/Digits_Wilcoxon_test.m
- Data/Fig 10(a)-(o) ,Table 9/Digits/Digits_WOAFS_Result.mat
- Data/Fig 10(a)-(o) ,Table 9/Digits/result.m
- Data/Fig 10(a)-(o) ,Table 9/Glass/
- Data/Fig 10(a)-(o) ,Table 9/Glass/Glass_ASOFS_Result.mat
- Data/Fig 10(a)-(o) ,Table 9/Glass/Glass_boxfig.m
- Data/Fig 10(a)-(o) ,Table 9/Glass/Glass_GWOFS_Result.mat
- Data/Fig 10(a)-(o) ,Table 9/Glass/Glass_HHOFS_Result.mat
- Data/Fig 10(a)-(o) ,Table 9/Glass/Glass_IWOAFS_Result.mat
- Data/Fig 10(a)-(o) ,Table 9/Glass/Glass_IWOAIKFS_Result.mat
- Data/Fig 10(a)-(o) ,Table 9/Glass/Glass_PSOFS_Result.mat
- Data/Fig 10(a)-(o) ,Table 9/Glass/Glass_SCAFS_Result.mat
- Data/Fig 10(a)-(o) ,Table 9/Glass/Glass_SSAFS_Result.mat
- Data/Fig 10(a)-(o) ,Table 9/Glass/Glass_Tik_Result.mat
- Data/Fig 10(a)-(o) ,Table 9/Glass/Glass_T_Result.mat
- Data/Fig 10(a)-(o) ,Table 9/Glass/Glass_Wilcoxon_test.m
- Data/Fig 10(a)-(o) ,Table 9/Glass/Glass_WOAFS_Result.mat
- Data/Fig 10(a)-(o) ,Table 9/Glass/result.m
- Data/Fig 10(a)-(o) ,Table 9/Heart_Disease/
- Data/Fig 10(a)-(o) ,Table 9/Heart_Disease/Heart_Disease_ASOFS_Result.mat
- Data/Fig 10(a)-(o) ,Table 9/Heart_Disease/Heart_Disease_boxfig.m
- Data/Fig 10(a)-(o) ,Table 9/Heart_Disease/Heart_Disease_GWOFS_Result.mat
- Data/Fig 10(a)-(o) ,Table 9/Heart_Disease/Heart_Disease_HHOFS_Result.mat
- Data/Fig 10(a)-(o) ,Table 9/Heart_Disease/Heart_Disease_IWOAFS_Result.mat
- Data/Fig 10(a)-(o) ,Table 9/Heart_Disease/Heart_Disease_IWOAIKFS_Result.mat
- Data/Fig 10(a)-(o) ,Table 9/Heart_Disease/Heart_Disease_PSOFS_Result.mat
- Data/Fig 10(a)-(o) ,Table 9/Heart_Disease/Heart_Disease_SCAFS_Result.mat
- Data/Fig 10(a)-(o) ,Table 9/Heart_Disease/Heart_Disease_SSAFS_Result.mat
- Data/Fig 10(a)-(o) ,Table 9/Heart_Disease/Heart_Disease_Tik_Result.mat
- Data/Fig 10(a)-(o) ,Table 9/Heart_Disease/Heart_Disease_T_Result.mat
- Data/Fig 10(a)-(o) ,Table 9/Heart_Disease/Heart_Disease_Wilcoxon_test.m
- Data/Fig 10(a)-(o) ,Table 9/Heart_Disease/Heart_Disease_WOAFS_Result.mat
- Data/Fig 10(a)-(o) ,Table 9/Heart_Disease/result.m
- Data/Fig 10(a)-(o) ,Table 9/Indian/
- Data/Fig 10(a)-(o) ,Table 9/Indian/Indian_ASOFS_Result.mat
- Data/Fig 10(a)-(o) ,Table 9/Indian/Indian_boxfig.m
- Data/Fig 10(a)-(o) ,Table 9/Indian/Indian_GWOFS_Result.mat
- Data/Fig 10(a)-(o) ,Table 9/Indian/Indian_HHOFS_Result.mat
- Data/Fig 10(a)-(o) ,Table 9/Indian/Indian_IWOAIKFS_Result.mat
- Data/Fig 10(a)-(o) ,Table 9/Indian/Indian_PSOFS_Result.mat
- Data/Fig 10(a)-(o) ,Table 9/Indian/Indian_SCAFS_Result.mat
- Data/Fig 10(a)-(o) ,Table 9/Indian/Indian_SSAFS_Result.mat
- Data/Fig 10(a)-(o) ,Table 9/Indian/Indian_Tik_Result.mat
- Data/Fig 10(a)-(o) ,Table 9/Indian/Indian_T_Result.mat
- Data/Fig 10(a)-(o) ,Table 9/Indian/Indian_Wilcoxon_test.m
- Data/Fig 10(a)-(o) ,Table 9/Indian/Indian_WOAFS_Result.mat
- Data/Fig 10(a)-(o) ,Table 9/Indian/result.m
- Data/Fig 10(a)-(o) ,Table 9/Ionosphere/
- Data/Fig 10(a)-(o) ,Table 9/Ionosphere/Ionosphere_ASOFS_Result.mat
- Data/Fig 10(a)-(o) ,Table 9/Ionosphere/Ionosphere_boxfig.m
- Data/Fig 10(a)-(o) ,Table 9/Ionosphere/Ionosphere_GWOFS_Result.mat
- Data/Fig 10(a)-(o) ,Table 9/Ionosphere/Ionosphere_HHOFS_Result.mat
- Data/Fig 10(a)-(o) ,Table 9/Ionosphere/Ionosphere_IWOAFS_Result.mat
- Data/Fig 10(a)-(o) ,Table 9/Ionosphere/Ionosphere_IWOAIKFS_Result.mat
- Data/Fig 10(a)-(o) ,Table 9/Ionosphere/Ionosphere_PSOFS_Result.mat
- Data/Fig 10(a)-(o) ,Table 9/Ionosphere/Ionosphere_SCAFS_Result.mat
- Data/Fig 10(a)-(o) ,Table 9/Ionosphere/Ionosphere_SSAFS_Result.mat
- Data/Fig 10(a)-(o) ,Table 9/Ionosphere/Ionosphere_Tik_Result.mat
- Data/Fig 10(a)-(o) ,Table 9/Ionosphere/Ionosphere_T_Result.mat
- Data/Fig 10(a)-(o) ,Table 9/Ionosphere/Ionosphere_Wilcoxon_test.m
- Data/Fig 10(a)-(o) ,Table 9/Ionosphere/Ionosphere_WOAFS_Result.mat
- Data/Fig 10(a)-(o) ,Table 9/Ionosphere/result.m
- Data/Fig 10(a)-(o) ,Table 9/Iris/
- Data/Fig 10(a)-(o) ,Table 9/Iris/Iris_ASOFS_Result.mat
- Data/Fig 10(a)-(o) ,Table 9/Iris/Iris_boxfig.m
- Data/Fig 10(a)-(o) ,Table 9/Iris/Iris_GWOFS_Result.mat
- Data/Fig 10(a)-(o) ,Table 9/Iris/Iris_HHOFS_Result.mat
- Data/Fig 10(a)-(o) ,Table 9/Iris/Iris_IWOAFS_Result.mat
- Data/Fig 10(a)-(o) ,Table 9/Iris/Iris_IWOAIKFS_Result.mat
- Data/Fig 10(a)-(o) ,Table 9/Iris/Iris_PSOFS_Result.mat
- Data/Fig 10(a)-(o) ,Table 9/Iris/Iris_SCAFS_Result.mat
- Data/Fig 10(a)-(o) ,Table 9/Iris/Iris_SSAFS_Result.mat
- Data/Fig 10(a)-(o) ,Table 9/Iris/Iris_Tik_Result.mat
- Data/Fig 10(a)-(o) ,Table 9/Iris/Iris_T_Result.mat
- Data/Fig 10(a)-(o) ,Table 9/Iris/Iris_Wilcoxon_test.m
- Data/Fig 10(a)-(o) ,Table 9/Iris/Iris_WOAFS_Result.mat
- Data/Fig 10(a)-(o) ,Table 9/Iris/result.m
- Data/Fig 10(a)-(o) ,Table 9/Planning/
- Data/Fig 10(a)-(o) ,Table 9/Planning/Planning_ASOFS_Result.mat
- Data/Fig 10(a)-(o) ,Table 9/Planning/Planning_boxfig.m
- Data/Fig 10(a)-(o) ,Table 9/Planning/Planning_GWOFS_Result.mat
- Data/Fig 10(a)-(o) ,Table 9/Planning/Planning_HHOFS_Result.mat
- Data/Fig 10(a)-(o) ,Table 9/Planning/Planning_IWOAFS_Result.mat
- Data/Fig 10(a)-(o) ,Table 9/Planning/Planning_IWOAIKFS_Result.mat
- Data/Fig 10(a)-(o) ,Table 9/Planning/Planning_PSOFS_Result.mat
- Data/Fig 10(a)-(o) ,Table 9/Planning/Planning_SCAFS_Result.mat
- Data/Fig 10(a)-(o) ,Table 9/Planning/Planning_SSAFS_Result.mat
- Data/Fig 10(a)-(o) ,Table 9/Planning/Planning_Tik_Result.mat
- Data/Fig 10(a)-(o) ,Table 9/Planning/Planning_T_Result.mat
- Data/Fig 10(a)-(o) ,Table 9/Planning/Planning_Wilcoxon_test.m
- Data/Fig 10(a)-(o) ,Table 9/Planning/Planning_WOAFS_Result.mat
- Data/Fig 10(a)-(o) ,Table 9/Planning/result.m
- Data/Fig 10(a)-(o) ,Table 9/Wine/
- Data/Fig 10(a)-(o) ,Table 9/Wine/result.m
- Data/Fig 10(a)-(o) ,Table 9/Wine/Wine_ASOFS_Result.mat
- Data/Fig 10(a)-(o) ,Table 9/Wine/Wine_boxfig.m
- Data/Fig 10(a)-(o) ,Table 9/Wine/Wine_GWOFS_Result.mat
- Data/Fig 10(a)-(o) ,Table 9/Wine/Wine_HHOFS_Result.mat
- Data/Fig 10(a)-(o) ,Table 9/Wine/Wine_IWOAFS_Result.mat
- Data/Fig 10(a)-(o) ,Table 9/Wine/Wine_IWOAIKFS_Result.mat
- Data/Fig 10(a)-(o) ,Table 9/Wine/Wine_PSOFS_Result.mat
- Data/Fig 10(a)-(o) ,Table 9/Wine/Wine_SCAFS_Result.mat
- Data/Fig 10(a)-(o) ,Table 9/Wine/Wine_SSAFS_Result.mat
- Data/Fig 10(a)-(o) ,Table 9/Wine/Wine_Tik_Result.mat
- Data/Fig 10(a)-(o) ,Table 9/Wine/Wine_T_Result.mat
- Data/Fig 10(a)-(o) ,Table 9/Wine/Wine_Wilcoxon_test.m
- Data/Fig 10(a)-(o) ,Table 9/Wine/Wine_WOAFS_Result.mat
- Data/Fig 10(a)-(o) ,Table 9/Zoo/
- Data/Fig 10(a)-(o) ,Table 9/Zoo/result.m
- Data/Fig 10(a)-(o) ,Table 9/Zoo/Zoo_ASOFS_Result.mat
- Data/Fig 10(a)-(o) ,Table 9/Zoo/Zoo_boxfig.m
- Data/Fig 10(a)-(o) ,Table 9/Zoo/Zoo_GWOFS_Result.mat
- Data/Fig 10(a)-(o) ,Table 9/Zoo/Zoo_HHOFS_Result.mat
- Data/Fig 10(a)-(o) ,Table 9/Zoo/Zoo_IWOAFS_Result.mat
- Data/Fig 10(a)-(o) ,Table 9/Zoo/Zoo_IWOAIKFS_Result.mat
- Data/Fig 10(a)-(o) ,Table 9/Zoo/Zoo_PSOFS_Result.mat
- Data/Fig 10(a)-(o) ,Table 9/Zoo/Zoo_SCAFS_Result.mat
- Data/Fig 10(a)-(o) ,Table 9/Zoo/Zoo_SSAFS_Result.mat
- Data/Fig 10(a)-(o) ,Table 9/Zoo/Zoo_Tik_Result.mat
- Data/Fig 10(a)-(o) ,Table 9/Zoo/Zoo_T_Result.mat
- Data/Fig 10(a)-(o) ,Table 9/Zoo/Zoo_Wilcoxon_test.m
- Data/Fig 10(a)-(o) ,Table 9/Zoo/Zoo_WOAFS_Result.mat
- Data/Table 4, Fig 5/
- Data/Table 4, Fig 5/ASO 100D.mat
- Data/Table 4, Fig 5/ASO 30D.mat
- Data/Table 4, Fig 5/GWO 100D.mat
- Data/Table 4, Fig 5/GWO 30D.mat
- Data/Table 4, Fig 5/HHO 100D.mat
- Data/Table 4, Fig 5/HHO 30D.mat
- Data/Table 4, Fig 5/IWOA 100D.mat
- Data/Table 4, Fig 5/IWOA 30D.mat
- Data/Table 4, Fig 5/MFO 100D.mat
- Data/Table 4, Fig 5/MFO 30D.mat
- Data/Table 4, Fig 5/MVO 100D.mat
- Data/Table 4, Fig 5/MVO 30D.mat
- Data/Table 4, Fig 5/picture100D.m
- Data/Table 4, Fig 5/picture30D.m
- Data/Table 4, Fig 5/SSA 100D.mat
- Data/Table 4, Fig 5/SSA 30D.mat
- Data/Table 4, Fig 5/TSA 100D.mat
- Data/Table 4, Fig 5/TSA 30D.mat
- Data/Table 4, Fig 5/WOA 100D.mat
- Data/Table 4, Fig 5/WOA 30D.mat
