# Supplementary material for: Improved WOA and its application in feature selection
Source: PLoS One. 2022 May 19;17(5):e0267041. doi: 10.1371/journal.pone.0267041 (PMC9119564; doi:10.1371/journal.pone.0267041)
Supplement: S1 Data — (ZIP) [file pone.0267041.s001.zip › Data/Data result.xlsx]

## Sheet: 30D Average running time
	ASO	GWO	HHO	MFO	MVO	SSA	TSA	WOA	IWOA
F1	14.014	0.873262	1.29785	0.883532	0.995577	1.20828	0.850437	0.834097	5.59343
F2	16.699	1.17661	1.40252	0.970388	0.968251	1.44148	1.68039	0.799073	5.7105
F3	22.2928	4.49067	8.09592	3.66245	1.97417	3.73648	5.94033	4.07583	6.14059
F4	17.5956	1.19825	1.78076	0.685799	1.19864	1.02046	1.18078	0.891783	4.4975
F5	12.7418	0.933146	1.74022	0.803434	1.11572	1.08854	1.34225	0.921241	4.46634
F6	12.1487	0.990852	2.10253	0.906351	1.29263	1.13825	1.51832	0.969703	4.47154
F7	26.0816	25.7088	58.8036	13.5506	18.313	14.1761	20.5436	26.3939	25.3715
F8	13.8744	2.00277	4.6929	1.81589	2.01833	1.8897	3.15855	2.49351	5.37428
sum	135.448	37.3744	79.9163	23.2785	27.8763	25.6993	36.2147	37.3791	61.6256

## Sheet: 100D Average running time
	ASO	GWO	HHO	MFO	MVO	SSA	TSA	WOA	IWOA
F1	14.4732	1.82005	1.76055	1.61059	4.41978	1.8123	2.09452	1.26748	5.1776
F2	14.3479	1.65523	2.2462	1.43119	2.20717	2.22068	2.62459	1.56228	5.27512
F3	24.8108	11.3555	61.6745	11.081	14.4346	10.2507	15.6806	12.4854	10.1597
F4	14.3464	1.65195	4.68185	1.57453	3.68546	1.65373	2.38206	1.28508	6.25862
F5	14.4998	1.8407	4.82285	1.56922	3.74801	1.86294	3.43525	1.3439	5.11315
F6	14.3764	1.86452	4.97176	1.77311	4.00932	1.93079	3.13506	1.35815	4.96808
F7	59.5231	75.9009	164.502	44.7357	50.5514	42.2262	67.8133	77.8593	71.8387
F8	17.8276	3.92202	17.1203	3.64162	6.36396	3.57783	7.53013	3.81711	8.39162
sum	174.205	100.011	261.78	67.4169	89.4197	65.5352	104.696	100.979	117.183

## Sheet: Table 5
Datasets	Accuracy
	KNN	MKNN	WKNN	IKNN
Birds	0.6946	0.7665	0.7186	0.7844
Breast	0.9735	0.9779	0.9779	0.9779
Digits	0.9817	0.9848	0.9772	0.9863
Glass	0.7089	0.7722	0.7215	0.7975
Heart	0.8148	0.8426	0.8148	0.8426
Iris	0.9286	0.9464	0.9286	0.9464
Ionosphere	0.8571	0.8947	0.8722	0.9173
Wine	0.9452	0.9589	0.9452	0.9589

## Sheet: Table 6
Datasets	Accuracy
	KNN	Naive bayes	C4.5	SVM	BP	IKNN
Birds	0.6946	0.4491	0.5868	0.8383	0.6647	0.7844
Breast	0.9735	0.969	0.9336	0.6858	0.9779	0.9779
Digits	0.9817	0.761	0.8234	0.8219	0.9619	0.9863
Glass	0.7089	0.4304	0.6076	0.519	0.6709	0.7975
Heart	0.8148	0.8056	0.7407	0.5093	0.8056	0.8426
Iris	0.9286	0.9107	0.9286	0.7857	0.9107	0.9464
Ionosphere	0.8571	0.8722	0.9173	0.6391	0.8872	0.9173
Wine	0.9452	1	0.9178	0.3836	0.9589	0.9589

## Sheet: Table 8，Fig 8
	ASO	GWO	HHO	SCA	SSA	WOA	IWOAIKFS
Birds	0.8642	0.8622	0.8659	0.863	0.8565	0.848	0.8823
Blood	0.8054	0.8054	0.8054	0.8054	0.8054	0.804	0.8591
Breast_cancer	0.9997	0.9988	1	0.9976	0.9947	0.9935	1
Bupa	0.7536	0.7536	0.7536	0.7536	0.7536	0.7444	0.7761
Car	0.924	0.9246	0.9246	0.9098	0.9162	0.9202	0.9807
Chart	0.9961	0.9939	0.9933	0.9925	0.9886	0.9858	1
Digits	0.9864	0.9851	0.9868	0.9735	0.9786	0.9843	0.9909
Glass	0.8008	0.8024	0.8095	0.796	0.7944	0.7802	0.8223
Heart_disease	0.8839	0.8833	0.8911	0.8783	0.8533	0.8317	0.8865
Indian	0.7773	0.7727	0.7807	0.7779	0.7644	0.7491	0.8098
Ionosphere	0.9214	0.9286	0.9157	0.9452	0.909	0.921	0.9496
Iris	0.9667	0.9667	0.9667	0.9667	0.9667	0.9667	1
Planning	0.8093	0.8046	0.8241	0.7991	0.7907	0.7769	0.8366
Wine	1	1	1	1	1	0.9971	1
Zoo	0.9983	0.9917	1	0.9867	0.985	0.9517	1

## Sheet: Table 8，Fig 9
	ASO	GWO	HHO	SCA	SSA	WOA	IWOAIK
Birds	0.40333	0.41667	0.42667	0.40667	0.48	0.50333	0.45333
Blood	0.4	0.50666	0.5	0.49334	0.49334	0.49334	0.50666
Breast_cancer	0.474443	0.55	0.57889	0.473333	0.546667	0.575557	0.47
Bupa	0.333333	0.527783	0.483333	0.511117	0.472217	0.483333	0.461117
Car	0.99445	1	1	0.94445	0.95	0.99445	0.922217
Chart	0.456667	0.458333	0.615555	0.361667	0.524445	0.636112	0.562222
Digits	0.565625	0.482292	0.727605	0.485417	0.563542	0.913542	0.585417
Glass	0.511111	0.559256	0.511111	0.537033	0.585189	0.633333	0.5
Heart_disease	0.407692	0.384615	0.433331	0.358977	0.512823	0.402562	0.356408
Indian	0.3	0.31667	0.31667	0.29	0.38667	0.32333	0.40333
Ionosphere	0.308824	0.332353	0.415685	0.162744	0.441176	0.207844	0.155882
Iris	0.25	0.658325	0.608325	0.658325	0.575	0.591675	0.608325
Planning	0.483333	0.511108	0.547225	0.416667	0.497225	0.380558	0.472225
Wine	0.297438	0.515385	0.589746	0.502562	0.507692	0.633331	0.456408
Zoo	0.45625	0.577081	0.6125	0.5	0.589581	0.65	0.620831
