# Supplementary material for: Improved WOA and its application in feature selection
Source: PLoS One. 2022 May 19;17(5):e0267041. doi: 10.1371/journal.pone.0267041 (PMC9119564; doi:10.1371/journal.pone.0267041)
Supplement: S1 Data — (ZIP) [file pone.0267041.s001.zip › Data/Fig 10(a)-(o) ,Table 9/Birds/Birds_Wilcoxon_test.m]

clear;clc;close all;
load('Birds_ASOFS_Result.mat')
load('Birds_GWOFS_Result.mat')
load('Birds_HHOFS_Result.mat')
load('Birds_IWOAFS_Result.mat')
load('Birds_IWOAIKFS_Result.mat')
load('Birds_PSOFS_Result.mat')
load('Birds_SCAFS_Result.mat')
load('Birds_SSAFS_Result.mat')
load('Birds_T_Result.mat')
load('Birds_Tik_Result.mat')
load('Birds_WOAFS_Result.mat')
%% 秩和检验p值计算
%% 与WOA对比
[asop,asoh,asostats]=ranksum(iwoaikAcc,asoAcc);
[gwop,gwoh,gwostats]=ranksum(iwoaikAcc,gwoAcc);
[hhop,hhoh,hhostats]=ranksum(iwoaikAcc,hhoAcc);
[scap,scah,scastats]=ranksum(iwoaikAcc,scaAcc);
[ssap,ssah,ssastats]=ranksum(iwoaikAcc,ssaAcc);
[woap,woah,woastats]=ranksum(iwoaikAcc,woaAcc);
BirdsP=[asop gwop hhop scap ssap woap;asoh gwoh hhoh scah ssah woah];
