# Supplementary material for: Improved WOA and its application in feature selection
Source: PLoS One. 2022 May 19;17(5):e0267041. doi: 10.1371/journal.pone.0267041 (PMC9119564; doi:10.1371/journal.pone.0267041)
Supplement: S1 Data — (ZIP) [file pone.0267041.s001.zip › Data/Fig 10(a)-(o) ,Table 9/Breast_cancer/result.m]

clear;clc;
load('Breast_cancer_ASOFS_Result.mat')
load('Breast_cancer_GWOFS_Result.mat')
load('Breast_cancer_HHOFS_Result.mat')
load('Breast_cancer_IWOAFS_Result.mat')
load('Breast_cancer_IWOAIKFS_Result.mat')
load('Breast_cancer_PSOFS_Result.mat')
load('Breast_cancer_SCAFS_Result.mat')
load('Breast_cancer_SSAFS_Result.mat')
load('Breast_cancer_T_Result.mat')
load('Breast_cancer_Tik_Result.mat')
load('Breast_cancer_WOAFS_Result.mat')
%% ASO
asoAcc1=mean(asoAcc/100);
asoNf=mean(asoNf1);
asostd=std(asoAcc/100);
%% GWO
gwoAcc1=mean(gwoAcc/100);
gwoNf=mean(gwoNf1);
gwostd=std(gwoAcc/100);
%% HHO
hhoAcc1=mean(hhoAcc/100);
hhoNf=mean(hhoNf1);
hhostd=std(hhoAcc/100);
%% PSO
psoAcc1=mean(psoAcc/100);
psoNf=mean(psoNf1);
psostd=std(psoAcc/100);
%% SCA
scaAcc=mean(scaAcc/100);
scaNf=mean(scaNf1);
scastd=std(scaAcc/100);
%% SSA
ssaAcc1=mean(ssaAcc/100);
ssaNf=mean(ssaNf1);
ssastd=std(ssaAcc/100);
%% WOA
woaAcc1=mean(woaAcc/100);
woaNf=mean(woaNf1);
woastd=std(woaAcc/100);
%% IWOA
iwoaAcc1=mean(iwoaAcc/100);
iwoaNf=mean(iwoaNf1);
iwoastd=std(iwoaAcc/100);
%% IWOAIK
iwoaikAcc=1-iwoaikcurve1(:,end);
iwoaikAcc1=mean(1-iwoaikcurve1(:,end));
iwoaikNf=mean(iwoaikNf1);
iwoaikstd=std(iwoaikAcc1/100);
