# Supplementary material for: Improved WOA and its application in feature selection
Source: PLoS One. 2022 May 19;17(5):e0267041. doi: 10.1371/journal.pone.0267041 (PMC9119564; doi:10.1371/journal.pone.0267041)
Supplement: S1 Data — (ZIP) [file pone.0267041.s001.zip › Data/Fig 10(a)-(o) ,Table 9/Planning/Planning_boxfig.m]

%% ÏäÐÍÍ¼
clear;clc;close all;
load('Planning_ASOFS_Result.mat')
load('Planning_GWOFS_Result.mat')
load('Planning_HHOFS_Result.mat')
load('Planning_IWOAFS_Result.mat')
load('Planning_IWOAIKFS_Result.mat')
load('Planning_PSOFS_Result.mat')
load('Planning_SCAFS_Result.mat')
load('Planning_SSAFS_Result.mat')
load('Planning_T_Result.mat')
load('Planning_Tik_Result.mat')
load('Planning_WOAFS_Result.mat')
%% box1
f1=figure(1);
group1 = [repmat('  ASO   ',size(mean(asocurve1)',1),1);repmat('  GWO   ',size(mean(gwocurve1)',1),1);...
    repmat('  HHO   ',size(mean(hhocurve1)',1),1);repmat('  SCA   ',size(mean(scacurve1)',1),1);...
    repmat('  SSA   ',size(mean(ssacurve1)',1),1);repmat('  WOA   ',size(mean(woacurve1)',1),1);...
    repmat('IWOAIKFS',size(mean(iwoaikcurve1)',1),1)];
boxplot([mean(asocurve1)';mean(gwocurve1)';mean(hhocurve1)';mean(scacurve1)';mean(ssacurve1)';mean(woacurve1)';mean(iwoaikcurve1)'], group1);
% t1=title('\itF\rm_2(Schwefel 2.22 30D)');
x1=xlabel('Algorithms');
y1=ylabel('Mean   fitness');
set(x1,'FontName','Times New Roman','FontSize',12); 
set(y1,'FontName','Times New Roman','FontSize',12); 
%% box2
f2=figure(2);
group1 = [repmat('  ASO   ',30,1);repmat('  GWO   ',30,1);...
    repmat('  HHO   ',30,1);repmat('  SCA   ',30,1);...
    repmat('  SSA   ',30,1);repmat('  WOA   ',30,1);...
    repmat('IWOAIKFS',30,1)];
boxplot([asoAcc'/100;gwoAcc'/100;hhoAcc'/100;scaAcc'/100;ssaAcc'/100;woaAcc'/100;iwoaikAcc], group1);
% t1=title('\itF\rm_2(Schwefel 2.22 30D)');
x1=xlabel('Algorithms');
y1=ylabel('Accuracy');
set(x1,'FontName','Times New Roman','FontSize',12); 
set(y1,'FontName','Times New Roman','FontSize',12); 
% set(t1,'FontName','Times New Roman','FontSize',12); 
%% Æ½¾ùÊÕÁ²ÇúÏß
f3=figure(3);
yyy=1:100;
plot(yyy,mean(asocurve1)','k-','linewidth',1.25);
hold on
plot(yyy,mean(gwocurve1)','b-','linewidth',1.25);
plot(yyy,mean(hhocurve1)','g-','linewidth',1.25);
plot(yyy,mean(scacurve1)','c-','linewidth',1.25);
plot(yyy,mean(ssacurve1)','Color',[0.6 0.3 1.0],'linewidth',1.25);
plot(yyy,mean(woacurve1)','m-','linewidth',1.25);
plot(yyy,mean(iwoaikcurve1)','r-','linewidth',1.25);
% plot(yyy,log(WOA30DF1(10:20:end)),'k-x','markersize',7.5);
% plot(yyy,log(IWOA30DF1(10:20:end)),'r-*','markersize',7.5);
% grid on
hold off
x1=xlabel({'Iterations'});
y1=ylabel('Mean   fitness');
lgd1=legend('ASO','GWO','HHO','SCA','SSA','WOA','IWOAIKFS','orientation','vertical','location','northeast');
% t1=title('(\ita\rm)  \itf\rm_1  Function(Sphere)','position',[500,-1025]);
set(lgd1,'FontName','Times New Roman','FontSize',10.5); 
set(x1,'FontName','Times New Roman','FontSize',12); 
set(y1,'FontName','Times New Roman','FontSize',12); 
box on

% %% Í¼ºÏ²¢
% 
% ax(1) = get(f1, 'CurrentAxes');                                             % »ñÈ¡×ø±êÖá¶ÔÏó
% ax(2) = get(f2, 'CurrentAxes');
% figure(3)
% subplot(2,1,1)
% axChildren1 = get(ax(2),'Children');
% copyobj(axChildren1, gca); 
% % ylim([0 1])%µ÷½Ú¸ß¶È
% subplot(2,1,2)
% axChildren2 = get(ax(2),'Children');  
% copyobj(axChildren2, gca); 
% x1=xlabel({'X-Iterations'});
% y1=ylabel('Y-log(fitness)');
% lgd1=legend('ASO','GWO','HHO','SCA','SSA','WOA','IWOA','orientation','vertical','location','northeast');
% set(lgd1,'FontName','Times New Roman','FontSize',10.5); 
% set(x1,'FontName','Times New Roman','FontSize',12); 
% set(y1,'FontName','Times New Roman','FontSize',12);
