# Supplementary material for: Improved WOA and its application in feature selection
Source: PLoS One. 2022 May 19;17(5):e0267041. doi: 10.1371/journal.pone.0267041 (PMC9119564; doi:10.1371/journal.pone.0267041)
Supplement: S1 Data — (ZIP) [file pone.0267041.s001.zip › Data/Table 4, Fig 5/picture100D.m]

clear;clc;close all;
%% 对比算法平均实验结果数据
load('ASO 100D.mat')
load('GWO 100D.mat')
load('HHO 100D.mat')
load('MFO 100D.mat')
load('MVO 100D.mat')
load('SSA 100D.mat')
load('TSA 100D.mat')
load('WOA 100D.mat')
load('IWOA 100D.mat')
%% F1算法对比图Sphere
figure(1)
yyy=10:20:1000;
plot(yyy,log(ASO100DF1(10:20:end)),'b-d','markersize',7.5);
hold on
plot(yyy,log(GWO100DF1(10:20:end)),'k-o','markersize',7.5);
plot(yyy,log(HHO100DF1(10:20:end)),'g-s','markersize',7.5);
plot(yyy,log(MFO100DF1(10:20:end)),'c-^','markersize',7.5);
plot(yyy,log(MVO100DF1(10:20:end)),'k-h','markersize',7.5);
plot(yyy,log(SSA100DF1(10:20:end)),'m-+','markersize',7.5);
plot(yyy,log(TSA100DF1(10:20:end)),'g-v','markersize',7.5);
plot(yyy,log(WOA100DF1(10:20:end)),'k-x','markersize',7.5);
plot(yyy,log(IWOA100DF1(10:20:end)),'r-*','markersize',7.5);
% grid on
hold off
x1=xlabel({'X-Iterations'});
y1=ylabel('Y-log(fitness)');
lgd1=legend('ASO','GWO','HHO','MFO','MVO','SSA','TSA','WOA','IWOA','orientation','vertical','location','southwest');
% t1=title('(\ita\rm)  \itf\rm_1  Function(Sphere)','position',[500,-1025]);
set(lgd1,'FontName','Times New Roman','FontSize',10.5); 
set(x1,'FontName','Times New Roman','FontSize',12); 
set(y1,'FontName','Times New Roman','FontSize',12); 
box on
%% F2算法对比图Sphere
figure(2)
yyy=10:20:1000;
plot(yyy,log(ASO100DF2(10:20:end)),'b-d','markersize',7.5);
hold on
plot(yyy,log(GWO100DF2(10:20:end)),'k-o','markersize',7.5);
plot(yyy,log(HHO100DF2(10:20:end)),'g-s','markersize',7.5);
plot(yyy,log(MFO100DF2(10:20:end)),'c-^','markersize',7.5);
plot(yyy,log(MVO100DF2(10:20:end)),'k-h','markersize',7.5);
plot(yyy,log(SSA100DF2(10:20:end)),'m-+','markersize',7.5);
plot(yyy,log(TSA100DF2(10:20:end)),'g-v','markersize',7.5);
plot(yyy,log(WOA100DF2(10:20:end)),'k-x','markersize',7.5);
plot(yyy,log(IWOA100DF2(10:20:end)),'r-*','markersize',7.5);
% grid on
hold off
x2=xlabel({'X-Iterations'});
y2=ylabel('Y-log(fitness)');
lgd2=legend('ASO','GWO','HHO','MFO','MVO','SSA','TSA','WOA','IWOA','orientation','vertical','location','southwest');
% t1=title('(\ita\rm)  \itf\rm_1  Function(Sphere)','position',[500,-1025]);
set(lgd2,'FontName','Times New Roman','FontSize',10.5); 
set(x2,'FontName','Times New Roman','FontSize',12); 
set(y2,'FontName','Times New Roman','FontSize',12); 
box on
%% F3算法对比图Sphere
figure(3)
yyy=10:20:1000;
plot(yyy,log(ASO100DF3(10:20:end)),'b-d','markersize',7.5);
hold on
plot(yyy,log(GWO100DF3(10:20:end)),'k-o','markersize',7.5);
plot(yyy,log(HHO100DF3(10:20:end)),'g-s','markersize',7.5);
plot(yyy,log(MFO100DF3(10:20:end)),'c-^','markersize',7.5);
plot(yyy,log(MVO100DF3(10:20:end)),'k-h','markersize',7.5);
plot(yyy,log(SSA100DF3(10:20:end)),'m-+','markersize',7.5);
plot(yyy,log(TSA100DF3(10:20:end)),'g-v','markersize',7.5);
plot(yyy,log(WOA100DF3(10:20:end)),'k-x','markersize',7.5);
plot(yyy,log(IWOA100DF3(10:20:end)),'r-*','markersize',7.5);
% grid on
hold off
x3=xlabel({'X-Iterations'});
y3=ylabel('Y-log(fitness)');
lgd3=legend('ASO','GWO','HHO','MFO','MVO','SSA','TSA','WOA','IWOA','orientation','vertical','location','southwest');
% t1=title('(\ita\rm)  \itf\rm_1  Function(Sphere)','position',[500,-1025]);
set(lgd3,'FontName','Times New Roman','FontSize',10.5); 
set(x3,'FontName','Times New Roman','FontSize',12); 
set(y3,'FontName','Times New Roman','FontSize',12); 
box on
%% F4算法对比图
figure(4)
yyy=10:20:1000;
plot(yyy,log(ASO100DF4(10:20:end)),'b-d','markersize',7.5);
hold on
plot(yyy,log(GWO100DF4(10:20:end)),'k-o','markersize',7.5);
plot(yyy,log(HHO100DF4(10:20:end)),'g-s','markersize',7.5);
plot(yyy,log(MFO100DF4(10:20:end)),'c-^','markersize',7.5);
plot(yyy,log(MVO100DF4(10:20:end)),'k-h','markersize',7.5);
plot(yyy,log(SSA100DF4(10:20:end)),'m-+','markersize',7.5);
plot(yyy,log(TSA100DF4(10:20:end)),'g-v','markersize',7.5);
plot(yyy,log(WOA100DF4(10:20:end)),'k-x','markersize',7.5);
plot(yyy,log(IWOA100DF4(10:20:end)),'r-*','markersize',7.5);
% grid on
hold off
x4=xlabel({'X-Iterations'});
y4=ylabel('Y-log(fitness)');
lgd4=legend('ASO','GWO','HHO','MFO','MVO','SSA','TSA','WOA','IWOA','orientation','vertical','location','southwest');
% t1=title('(\ita\rm)  \itf\rm_1  Function(Sphere)','position',[500,-1025]);
set(lgd4,'FontName','Times New Roman','FontSize',10.5); 
set(x4,'FontName','Times New Roman','FontSize',12); 
set(y4,'FontName','Times New Roman','FontSize',12); 
box on

%% F5算法对比图
figure(5)
yyy=10:20:1000;
plot(yyy,log(ASO100DF5(10:20:end)),'b-d','markersize',7.5);
hold on
plot(yyy,log(GWO100DF5(10:20:end)),'k-o','markersize',7.5);
plot(yyy,log(HHO100DF5(10:20:end)),'g-s','markersize',7.5);
plot(yyy,log(MFO100DF5(10:20:end)),'c-^','markersize',7.5);
plot(yyy,log(MVO100DF5(10:20:end)),'k-h','markersize',7.5);
plot(yyy,log(SSA100DF5(10:20:end)),'m-+','markersize',7.5);
plot(yyy,log(TSA100DF5(10:20:end)),'g-v','markersize',7.5);
plot(yyy,log(WOA100DF5(10:20:end)),'k-x','markersize',7.5);
plot(yyy,log(IWOA100DF5(10:20:end)),'r-*','markersize',7.5);
% grid on
hold off
x5=xlabel({'X-Iterations'});
y5=ylabel('Y-log(fitness)');
lgd5=legend('ASO','GWO','HHO','MFO','MVO','SSA','TSA','WOA','IWOA','orientation','vertical','location','southwest');
% t1=title('(\ita\rm)  \itf\rm_1  Function(Sphere)','position',[500,-1025]);
set(lgd5,'FontName','Times New Roman','FontSize',10.5); 
set(x5,'FontName','Times New Roman','FontSize',12); 
set(y5,'FontName','Times New Roman','FontSize',12); 
box on
%% F6算法对比图
figure(6)
yyy=10:20:1000;
plot(yyy,log(ASO100DF6(10:20:end)),'b-d','markersize',7.5);
hold on
plot(yyy,log(GWO100DF6(10:20:end)),'k-o','markersize',7.5);
plot(yyy,log(HHO100DF6(10:20:end)),'g-s','markersize',7.5);
plot(yyy,log(MFO100DF6(10:20:end)),'c-^','markersize',7.5);
plot(yyy,log(MVO100DF6(10:20:end)),'k-h','markersize',7.5);
plot(yyy,log(SSA100DF6(10:20:end)),'m-+','markersize',7.5);
plot(yyy,log(TSA100DF6(10:20:end)),'g-v','markersize',7.5);
plot(yyy,log(WOA100DF6(10:20:end)),'k-x','markersize',7.5);
plot(yyy,log(IWOA100DF6(10:20:end)),'r-*','markersize',7.5);
% grid on
hold off
x6=xlabel({'X-Iterations'});
y6=ylabel('Y-log(fitness)');
lgd6=legend('ASO','GWO','HHO','MFO','MVO','SSA','TSA','WOA','IWOA','orientation','vertical','location','southwest');
% t1=title('(\ita\rm)  \itf\rm_1  Function(Sphere)','position',[500,-1025]);
set(lgd6,'FontName','Times New Roman','FontSize',10.5); 
set(x6,'FontName','Times New Roman','FontSize',12); 
set(y6,'FontName','Times New Roman','FontSize',12); 
box on
%% F7算法对比图
figure(7)
yyy=10:20:1000;
plot(yyy,log(ASO100DF7(10:20:end)),'b-d','markersize',7.5);
hold on
plot(yyy,log(GWO100DF7(10:20:end)),'k-o','markersize',7.5);
plot(yyy,log(HHO100DF7(10:20:end)),'g-s','markersize',7.5);
plot(yyy,log(MFO100DF7(10:20:end)),'c-^','markersize',7.5);
plot(yyy,log(MVO100DF7(10:20:end)),'k-h','markersize',7.5);
plot(yyy,log(SSA100DF7(10:20:end)),'m-+','markersize',7.5);
plot(yyy,log(TSA100DF7(10:20:end)),'g-v','markersize',7.5);
plot(yyy,log(WOA100DF7(10:20:end)),'k-x','markersize',7.5);
plot(yyy,log(IWOA100DF7(10:20:end)),'r-*','markersize',7.5);
% grid on
hold off
x7=xlabel({'X-Iterations'});
y7=ylabel('Y-log(fitness)');
lgd7=legend('ASO','GWO','HHO','MFO','MVO','SSA','TSA','WOA','IWOA','orientation','vertical','location','southwest');
% t1=title('(\ita\rm)  \itf\rm_1  Function(Sphere)','position',[500,-1025]);
set(lgd7,'FontName','Times New Roman','FontSize',10.5); 
set(x7,'FontName','Times New Roman','FontSize',12); 
set(y7,'FontName','Times New Roman','FontSize',12); 
box on
%% F8算法对比图
figure(8)
yyy=10:20:1000;
plot(yyy,log(ASO100DF8(10:20:end)),'b-d','markersize',7.5);
hold on
plot(yyy,log(GWO100DF8(10:20:end)),'k-o','markersize',7.5);
plot(yyy,log(HHO100DF8(10:20:end)),'g-s','markersize',7.5);
plot(yyy,log(MFO100DF8(10:20:end)),'c-^','markersize',7.5);
plot(yyy,log(MVO100DF8(10:20:end)),'k-h','markersize',7.5);
plot(yyy,log(SSA100DF8(10:20:end)),'m-+','markersize',7.5);
plot(yyy,log(TSA100DF8(10:20:end)),'g-v','markersize',7.5);
plot(yyy,log(WOA100DF8(10:20:end)),'k-x','markersize',7.5);
plot(yyy,log(IWOA100DF8(10:20:end)),'r-*','markersize',7.5);
% grid on
hold off
x8=xlabel({'X-Iterations'});
y8=ylabel('Y-log(fitness)');
lgd8=legend('ASO','GWO','HHO','MFO','MVO','SSA','TSA','WOA','IWOA','orientation','vertical','location','southwest');
% t1=title('(\ita\rm)  \itf\rm_1  Function(Sphere)','position',[500,-1025]);
set(lgd8,'FontName','Times New Roman','FontSize',10.5); 
set(x8,'FontName','Times New Roman','FontSize',12); 
set(y8,'FontName','Times New Roman','FontSize',12); 
box on


%% 秩和检验p值计算
%% 与WOA对比
[woap1,woah1,woastats1]=ranksum(IWOA100DF1,WOA100DF1);
[woap2,woah2,woastats2]=ranksum(IWOA100DF2,WOA100DF2);
[woap3,woah3,woastats3]=ranksum(IWOA100DF3,WOA100DF3);
[woap4,woah4,woastats4]=ranksum(IWOA100DF4,WOA100DF4);
[woap5,woah5,woastats5]=ranksum(IWOA100DF5,WOA100DF5);
[woap6,woah6,woastats6]=ranksum(IWOA100DF6,WOA100DF6);
[woap7,woah7,woastats7]=ranksum(IWOA100DF7,WOA100DF7);
[woap8,woah8,woastats8]=ranksum(IWOA100DF8,WOA100DF8);
WOAP=[woap1 woap2 woap3 woap4 woap5 woap6 woap7 woap8;woah1 woah2 woah3 woah4 woah5 woah6 woah7 woah8];
%% 与ASO对比
[asop1,asoh1,asostats1]=ranksum(IWOA100DF1,ASO100DF1);
[asop2,asoh2,asostats2]=ranksum(IWOA100DF2,ASO100DF2);
[asop3,asoh3,asostats3]=ranksum(IWOA100DF3,ASO100DF3);
[asop4,asoh4,asostats4]=ranksum(IWOA100DF4,ASO100DF4);
[asop5,asoh5,asostats5]=ranksum(IWOA100DF5,ASO100DF5);
[asop6,asoh6,asostats6]=ranksum(IWOA100DF6,ASO100DF6);
[asop7,asoh7,asostats7]=ranksum(IWOA100DF7,ASO100DF7);
[asop8,asoh8,asostats8]=ranksum(IWOA100DF8,ASO100DF8);
ASOP=[asop1 asop2 asop3 asop4 asop5 asop6 asop7 asop8;asoh1 asoh2 asoh3 asoh4 asoh5 asoh6 asoh7 asoh8];
%% 与GWO对比
[gwop1,gwoh1,gwostats1]=ranksum(IWOA100DF1,GWO100DF1);
[gwop2,gwoh2,gwostats2]=ranksum(IWOA100DF2,GWO100DF2);
[gwop3,gwoh3,gwostats3]=ranksum(IWOA100DF3,GWO100DF3);
[gwop4,gwoh4,gwostats4]=ranksum(IWOA100DF4,GWO100DF4);
[gwop5,gwoh5,gwostats5]=ranksum(IWOA100DF5,GWO100DF5);
[gwop6,gwoh6,gwostats6]=ranksum(IWOA100DF6,GWO100DF6);
[gwop7,gwoh7,gwostats7]=ranksum(IWOA100DF7,GWO100DF7);
[gwop8,gwoh8,gwostats8]=ranksum(IWOA100DF8,GWO100DF8);
GWOP=[gwop1 gwop2 gwop3 gwop4 gwop5 gwop6 gwop7 gwop8;gwoh1 gwoh2 gwoh3 gwoh4 gwoh5 gwoh6 gwoh7 gwoh8]; 
%% 与HHO对比
[hhop1,hhoh1,hhostats1]=ranksum(IWOA100DF1,HHO100DF1);
[hhop2,hhoh2,hhostats2]=ranksum(IWOA100DF2,HHO100DF2);
[hhop3,hhoh3,hhostats3]=ranksum(IWOA100DF3,HHO100DF3);
[hhop4,hhoh4,hhostats4]=ranksum(IWOA100DF4,HHO100DF4);
[hhop5,hhoh5,hhostats5]=ranksum(IWOA100DF5,HHO100DF5);
[hhop6,hhoh6,hhostats6]=ranksum(IWOA100DF6,HHO100DF6);
[hhop7,hhoh7,hhostats7]=ranksum(IWOA100DF7,HHO100DF7);
[hhop8,hhoh8,hhostats8]=ranksum(IWOA100DF8,HHO100DF8);
HHOP=[hhop1 hhop2 hhop3 hhop4 hhop5 hhop6 hhop7 hhop8;hhoh1 hhoh2 hhoh3 hhoh4 hhoh5 hhoh6 hhoh7 hhoh8];
%% 与MFO对比
[mfop1,mfoh1,mfostats1]=ranksum(IWOA100DF1,MFO100DF1);
[mfop2,mfoh2,mfostats2]=ranksum(IWOA100DF2,MFO100DF2);
[mfop3,mfoh3,mfostats3]=ranksum(IWOA100DF3,MFO100DF3);
[mfop4,mfoh4,mfostats4]=ranksum(IWOA100DF4,MFO100DF4);
[mfop5,mfoh5,mfostats5]=ranksum(IWOA100DF5,MFO100DF5);
[mfop6,mfoh6,mfostats6]=ranksum(IWOA100DF6,MFO100DF6);
[mfop7,mfoh7,mfostats7]=ranksum(IWOA100DF7,MFO100DF7);
[mfop8,mfoh8,mfostats8]=ranksum(IWOA100DF8,MFO100DF8);
MFOP=[mfop1 mfop2 mfop3 mfop4 mfop5 mfop6 mfop7 mfop8;mfoh1 mfoh2 mfoh3 mfoh4 mfoh5 mfoh6 mfoh7 mfoh8];
%% 与MVO对比
[mvop1,mvoh1,mvostats1]=ranksum(IWOA100DF1,MVO100DF1);
[mvop2,mvoh2,mvostats2]=ranksum(IWOA100DF2,MVO100DF2);
[mvop3,mvoh3,mvostats3]=ranksum(IWOA100DF3,MVO100DF3);
[mvop4,mvoh4,mvostats4]=ranksum(IWOA100DF4,MVO100DF4);
[mvop5,mvoh5,mvostats5]=ranksum(IWOA100DF5,MVO100DF5);
[mvop6,mvoh6,mvostats6]=ranksum(IWOA100DF6,MVO100DF6);
[mvop7,mvoh7,mvostats7]=ranksum(IWOA100DF7,MVO100DF7);
[mvop8,mvoh8,mvostats8]=ranksum(IWOA100DF8,MVO100DF8);
MVOP=[mvop1 mvop2 mvop3 mvop4 mvop5 mvop6 mvop7 mvop8;mvoh1 mvoh2 mvoh3 mvoh4 mvoh5 mvoh6 mvoh7 mvoh8];
%% 与SSA对比
[ssap1,ssah1,ssastats1]=ranksum(IWOA100DF1,SSA100DF1);
[ssap2,ssah2,ssastats2]=ranksum(IWOA100DF2,SSA100DF2);
[ssap3,ssah3,ssastats3]=ranksum(IWOA100DF3,SSA100DF3);
[ssap4,ssah4,ssastats4]=ranksum(IWOA100DF4,SSA100DF4);
[ssap5,ssah5,ssastats5]=ranksum(IWOA100DF5,SSA100DF5);
[ssap6,ssah6,ssastats6]=ranksum(IWOA100DF6,SSA100DF6);
[ssap7,ssah7,ssastats7]=ranksum(IWOA100DF7,SSA100DF7);
[ssap8,ssah8,ssastats8]=ranksum(IWOA100DF8,SSA100DF8);
SSAP=[ssap1 ssap2 ssap3 ssap4 ssap5 ssap6 ssap7 ssap8;ssah1 ssah2 ssah3 ssah4 ssah5 ssah6 ssah7 ssah8];
%% 与TSA对比
[tsap1,tsah1,tsastats1]=ranksum(IWOA100DF1,TSA100DF1);
[tsap2,tsah2,tsastats2]=ranksum(IWOA100DF2,TSA100DF2);
[tsap3,tsah3,tsastats3]=ranksum(IWOA100DF3,TSA100DF3);
[tsap4,tsah4,tsastats4]=ranksum(IWOA100DF4,TSA100DF4);
[tsap5,tsah5,tsastats5]=ranksum(IWOA100DF5,TSA100DF5);
[tsap6,tsah6,tsastats6]=ranksum(IWOA100DF6,TSA100DF6);
[tsap7,tsah7,tsastats7]=ranksum(IWOA100DF7,TSA100DF7);
[tsap8,tsah8,tsastats8]=ranksum(IWOA100DF8,TSA100DF8);
TSAP=[tsap1 tsap2 tsap3 tsap4 tsap5 tsap6 tsap7 tsap8;tsah1 tsah2 tsah3 tsah4 tsah5 tsah6 tsah7 tsah8];
