# Supplementary material for: Improved WOA and its application in feature selection
Source: PLoS One. 2022 May 19;17(5):e0267041. doi: 10.1371/journal.pone.0267041 (PMC9119564; doi:10.1371/journal.pone.0267041)
Supplement: S1 Data — (ZIP) [file pone.0267041.s001.zip › Data/Table 4, Fig 5/picture30D.m]

clear;clc;close all;
%% 对比算法平均实验结果数据
load('ASO 30D.mat')
load('GWO 30D.mat')
load('HHO 30D.mat')
load('MFO 30D.mat')
load('MVO 30D.mat')
load('SSA 30D.mat')
load('TSA 30D.mat')
load('WOA 30D.mat')
load('IWOA 30D.mat')
%% F1算法对比图Sphere
figure(1)
yyy=10:20:1000;
plot(yyy,log(ASO30DF1(10:20:end)),'b-d','markersize',7.5);
hold on
plot(yyy,log(GWO30DF1(10:20:end)),'k-o','markersize',7.5);
plot(yyy,log(HHO30DF1(10:20:end)),'g-s','markersize',7.5);
plot(yyy,log(MFO30DF1(10:20:end)),'c-^','markersize',7.5);
plot(yyy,log(MVO30DF1(10:20:end)),'k-h','markersize',7.5);
plot(yyy,log(SSA30DF1(10:20:end)),'m-+','markersize',7.5);
plot(yyy,log(TSA30DF1(10:20:end)),'g-v','markersize',7.5);
plot(yyy,log(WOA30DF1(10:20:end)),'k-x','markersize',7.5);
plot(yyy,log(IWOA30DF1(10:20:end)),'r-*','markersize',7.5);
% grid on
hold off
x1=xlabel({'X-Iterations'});
y1=ylabel('Y-log(fitness)');
lgd1=legend('ASO','GWO','HHO','MFO','MVO','SSA','TSA','WOA','IWOA','orientation','vertical','location','southwest');
% t1=title('(\ita\rm)  \itf\rm_1  Function(Sphere)','position',[500,-1025]);
set(lgd1,'FontName','Times New Roman','FontSize',10.5); 
set(x1,'FontName','Times New Roman','FontSize',12); 
set(y1,'FontName','Times New Roman','FontSize',12); 
box on
%% F2算法对比图Sphere
figure(2)
yyy=10:20:1000;
plot(yyy,log(ASO30DF2(10:20:end)),'b-d','markersize',7.5);
hold on
plot(yyy,log(GWO30DF2(10:20:end)),'k-o','markersize',7.5);
plot(yyy,log(HHO30DF2(10:20:end)),'g-s','markersize',7.5);
plot(yyy,log(MFO30DF2(10:20:end)),'c-^','markersize',7.5);
plot(yyy,log(MVO30DF2(10:20:end)),'k-h','markersize',7.5);
plot(yyy,log(SSA30DF2(10:20:end)),'m-+','markersize',7.5);
plot(yyy,log(TSA30DF2(10:20:end)),'g-v','markersize',7.5);
plot(yyy,log(WOA30DF2(10:20:end)),'k-x','markersize',7.5);
plot(yyy,log(IWOA30DF2(10:20:end)),'r-*','markersize',7.5);
% grid on
hold off
x2=xlabel({'X-Iterations'});
y2=ylabel('Y-log(fitness)');
lgd2=legend('ASO','GWO','HHO','MFO','MVO','SSA','TSA','WOA','IWOA','orientation','vertical','location','southwest');
% t1=title('(\ita\rm)  \itf\rm_1  Function(Sphere)','position',[500,-1025]);
set(lgd2,'FontName','Times New Roman','FontSize',10.5); 
set(x2,'FontName','Times New Roman','FontSize',12); 
set(y2,'FontName','Times New Roman','FontSize',12); 
box on
%% F3算法对比图Sphere
figure(3)
yyy=10:20:1000;
plot(yyy,log(ASO30DF3(10:20:end)),'b-d','markersize',7.5);
hold on
plot(yyy,log(GWO30DF3(10:20:end)),'k-o','markersize',7.5);
plot(yyy,log(HHO30DF3(10:20:end)),'g-s','markersize',7.5);
plot(yyy,log(MFO30DF3(10:20:end)),'c-^','markersize',7.5);
plot(yyy,log(MVO30DF3(10:20:end)),'k-h','markersize',7.5);
plot(yyy,log(SSA30DF3(10:20:end)),'m-+','markersize',7.5);
plot(yyy,log(TSA30DF3(10:20:end)),'g-v','markersize',7.5);
plot(yyy,log(WOA30DF3(10:20:end)),'k-x','markersize',7.5);
plot(yyy,log(IWOA30DF3(10:20:end)),'r-*','markersize',7.5);
% grid on
hold off
x3=xlabel({'X-Iterations'});
y3=ylabel('Y-log(fitness)');
lgd3=legend('ASO','GWO','HHO','MFO','MVO','SSA','TSA','WOA','IWOA','orientation','vertical','location','southwest');
% t1=title('(\ita\rm)  \itf\rm_1  Function(Sphere)','position',[500,-1025]);
set(lgd3,'FontName','Times New Roman','FontSize',10.5); 
set(x3,'FontName','Times New Roman','FontSize',12); 
set(y3,'FontName','Times New Roman','FontSize',12); 
box on
%% F4算法对比图
figure(4)
yyy=10:20:1000;
plot(yyy,log(ASO30DF4(10:20:end)),'b-d','markersize',7.5);
hold on
plot(yyy,log(GWO30DF4(10:20:end)),'k-o','markersize',7.5);
plot(yyy,log(HHO30DF4(10:20:end)),'g-s','markersize',7.5);
plot(yyy,log(MFO30DF4(10:20:end)),'c-^','markersize',7.5);
plot(yyy,log(MVO30DF4(10:20:end)),'k-h','markersize',7.5);
plot(yyy,log(SSA30DF4(10:20:end)),'m-+','markersize',7.5);
plot(yyy,log(TSA30DF4(10:20:end)),'g-v','markersize',7.5);
plot(yyy,log(WOA30DF4(10:20:end)),'k-x','markersize',7.5);
plot(yyy,log(IWOA30DF4(10:20:end)),'r-*','markersize',7.5);
% grid on
hold off
x4=xlabel({'X-Iterations'});
y4=ylabel('Y-log(fitness)');
lgd4=legend('ASO','GWO','HHO','MFO','MVO','SSA','TSA','WOA','IWOA','orientation','vertical','location','southwest');
% t1=title('(\ita\rm)  \itf\rm_1  Function(Sphere)','position',[500,-1025]);
set(lgd4,'FontName','Times New Roman','FontSize',10.5); 
set(x4,'FontName','Times New Roman','FontSize',12); 
set(y4,'FontName','Times New Roman','FontSize',12); 
box on

%% F5算法对比图
figure(5)
yyy=10:20:1000;
plot(yyy,log(ASO30DF5(10:20:end)),'b-d','markersize',7.5);
hold on
plot(yyy,log(GWO30DF5(10:20:end)),'k-o','markersize',7.5);
plot(yyy,log(HHO30DF5(10:20:end)),'g-s','markersize',7.5);
plot(yyy,log(MFO30DF5(10:20:end)),'c-^','markersize',7.5);
plot(yyy,log(MVO30DF5(10:20:end)),'k-h','markersize',7.5);
plot(yyy,log(SSA30DF5(10:20:end)),'m-+','markersize',7.5);
plot(yyy,log(TSA30DF5(10:20:end)),'g-v','markersize',7.5);
plot(yyy,log(WOA30DF5(10:20:end)),'k-x','markersize',7.5);
plot(yyy,log(IWOA30DF5(10:20:end)),'r-*','markersize',7.5);
% grid on
hold off
x5=xlabel({'X-Iterations'});
y5=ylabel('Y-log(fitness)');
lgd5=legend('ASO','GWO','HHO','MFO','MVO','SSA','TSA','WOA','IWOA','orientation','vertical','location','southwest');
% t1=title('(\ita\rm)  \itf\rm_1  Function(Sphere)','position',[500,-1025]);
set(lgd5,'FontName','Times New Roman','FontSize',10.5); 
set(x5,'FontName','Times New Roman','FontSize',12); 
set(y5,'FontName','Times New Roman','FontSize',12); 
box on
%% F6算法对比图
figure(6)
yyy=10:20:1000;
plot(yyy,log(ASO30DF6(10:20:end)),'b-d','markersize',7.5);
hold on
plot(yyy,log(GWO30DF6(10:20:end)),'k-o','markersize',7.5);
plot(yyy,log(HHO30DF6(10:20:end)),'g-s','markersize',7.5);
plot(yyy,log(MFO30DF6(10:20:end)),'c-^','markersize',7.5);
plot(yyy,log(MVO30DF6(10:20:end)),'k-h','markersize',7.5);
plot(yyy,log(SSA30DF6(10:20:end)),'m-+','markersize',7.5);
plot(yyy,log(TSA30DF6(10:20:end)),'g-v','markersize',7.5);
plot(yyy,log(WOA30DF6(10:20:end)),'k-x','markersize',7.5);
plot(yyy,log(IWOA30DF6(10:20:end)),'r-*','markersize',7.5);
% grid on
hold off
x6=xlabel({'X-Iterations'});
y6=ylabel('Y-log(fitness)');
lgd6=legend('ASO','GWO','HHO','MFO','MVO','SSA','TSA','WOA','IWOA','orientation','vertical','location','southwest');
% t1=title('(\ita\rm)  \itf\rm_1  Function(Sphere)','position',[500,-1025]);
set(lgd6,'FontName','Times New Roman','FontSize',10.5); 
set(x6,'FontName','Times New Roman','FontSize',12); 
set(y6,'FontName','Times New Roman','FontSize',12); 
box on
%% F7算法对比图
figure(7)
yyy=10:20:1000;
plot(yyy,log(ASO30DF7(10:20:end)),'b-d','markersize',7.5);
hold on
plot(yyy,log(GWO30DF7(10:20:end)),'k-o','markersize',7.5);
plot(yyy,log(HHO30DF7(10:20:end)),'g-s','markersize',7.5);
plot(yyy,log(MFO30DF7(10:20:end)),'c-^','markersize',7.5);
plot(yyy,log(MVO30DF7(10:20:end)),'k-h','markersize',7.5);
plot(yyy,log(SSA30DF7(10:20:end)),'m-+','markersize',7.5);
plot(yyy,log(TSA30DF7(10:20:end)),'g-v','markersize',7.5);
plot(yyy,log(WOA30DF7(10:20:end)),'k-x','markersize',7.5);
plot(yyy,log(IWOA30DF7(10:20:end)),'r-*','markersize',7.5);
% grid on
hold off
x7=xlabel({'X-Iterations'});
y7=ylabel('Y-log(fitness)');
lgd7=legend('ASO','GWO','HHO','MFO','MVO','SSA','TSA','WOA','IWOA','orientation','vertical','location','southwest');
% t1=title('(\ita\rm)  \itf\rm_1  Function(Sphere)','position',[500,-1025]);
set(lgd7,'FontName','Times New Roman','FontSize',10.5); 
set(x7,'FontName','Times New Roman','FontSize',12); 
set(y7,'FontName','Times New Roman','FontSize',12); 
box on
%% F8算法对比图
figure(8)
yyy=10:20:1000;
plot(yyy,log(ASO30DF8(10:20:end)),'b-d','markersize',7.5);
hold on
plot(yyy,log(GWO30DF8(10:20:end)),'k-o','markersize',7.5);
plot(yyy,log(HHO30DF8(10:20:end)),'g-s','markersize',7.5);
plot(yyy,log(MFO30DF8(10:20:end)),'c-^','markersize',7.5);
plot(yyy,log(MVO30DF8(10:20:end)),'k-h','markersize',7.5);
plot(yyy,log(SSA30DF8(10:20:end)),'m-+','markersize',7.5);
plot(yyy,log(TSA30DF8(10:20:end)),'g-v','markersize',7.5);
plot(yyy,log(WOA30DF8(10:20:end)),'k-x','markersize',7.5);
plot(yyy,log(IWOA30DF8(10:20:end)),'r-*','markersize',7.5);
% grid on
hold off
x8=xlabel({'X-Iterations'});
y8=ylabel('Y-log(fitness)');
lgd8=legend('ASO','GWO','HHO','MFO','MVO','SSA','TSA','WOA','IWOA','orientation','vertical','location','southwest');
% t1=title('(\ita\rm)  \itf\rm_1  Function(Sphere)','position',[500,-1025]);
set(lgd8,'FontName','Times New Roman','FontSize',10.5); 
set(x8,'FontName','Times New Roman','FontSize',12); 
set(y8,'FontName','Times New Roman','FontSize',12); 
box on


%% 秩和检验p值计算
%% 与WOA对比
[woap1,woah1,woastats1]=ranksum(IWOA30DF1,WOA30DF1);
[woap2,woah2,woastats2]=ranksum(IWOA30DF2,WOA30DF2);
[woap3,woah3,woastats3]=ranksum(IWOA30DF3,WOA30DF3);
[woap4,woah4,woastats4]=ranksum(IWOA30DF4,WOA30DF4);
[woap5,woah5,woastats5]=ranksum(IWOA30DF5,WOA30DF5);
[woap6,woah6,woastats6]=ranksum(IWOA30DF6,WOA30DF6);
[woap7,woah7,woastats7]=ranksum(IWOA30DF7,WOA30DF7);
[woap8,woah8,woastats8]=ranksum(IWOA30DF8,WOA30DF8);
WOAP=[woap1 woap2 woap3 woap4 woap5 woap6 woap7 woap8;woah1 woah2 woah3 woah4 woah5 woah6 woah7 woah8];
%% 与ASO对比
[asop1,asoh1,asostats1]=ranksum(IWOA30DF1,ASO30DF1);
[asop2,asoh2,asostats2]=ranksum(IWOA30DF2,ASO30DF2);
[asop3,asoh3,asostats3]=ranksum(IWOA30DF3,ASO30DF3);
[asop4,asoh4,asostats4]=ranksum(IWOA30DF4,ASO30DF4);
[asop5,asoh5,asostats5]=ranksum(IWOA30DF5,ASO30DF5);
[asop6,asoh6,asostats6]=ranksum(IWOA30DF6,ASO30DF6);
[asop7,asoh7,asostats7]=ranksum(IWOA30DF7,ASO30DF7);
[asop8,asoh8,asostats8]=ranksum(IWOA30DF8,ASO30DF8);
ASOP=[asop1 asop2 asop3 asop4 asop5 asop6 asop7 asop8;asoh1 asoh2 asoh3 asoh4 asoh5 asoh6 asoh7 asoh8];
%% 与GWO对比
[gwop1,gwoh1,gwostats1]=ranksum(IWOA30DF1,GWO30DF1);
[gwop2,gwoh2,gwostats2]=ranksum(IWOA30DF2,GWO30DF2);
[gwop3,gwoh3,gwostats3]=ranksum(IWOA30DF3,GWO30DF3);
[gwop4,gwoh4,gwostats4]=ranksum(IWOA30DF4,GWO30DF4);
[gwop5,gwoh5,gwostats5]=ranksum(IWOA30DF5,GWO30DF5);
[gwop6,gwoh6,gwostats6]=ranksum(IWOA30DF6,GWO30DF6);
[gwop7,gwoh7,gwostats7]=ranksum(IWOA30DF7,GWO30DF7);
[gwop8,gwoh8,gwostats8]=ranksum(IWOA30DF8,GWO30DF8);
GWOP=[gwop1 gwop2 gwop3 gwop4 gwop5 gwop6 gwop7 gwop8;gwoh1 gwoh2 gwoh3 gwoh4 gwoh5 gwoh6 gwoh7 gwoh8]; 
%% 与HHO对比
[hhop1,hhoh1,hhostats1]=ranksum(IWOA30DF1,HHO30DF1);
[hhop2,hhoh2,hhostats2]=ranksum(IWOA30DF2,HHO30DF2);
[hhop3,hhoh3,hhostats3]=ranksum(IWOA30DF3,HHO30DF3);
[hhop4,hhoh4,hhostats4]=ranksum(IWOA30DF4,HHO30DF4);
[hhop5,hhoh5,hhostats5]=ranksum(IWOA30DF5,HHO30DF5);
[hhop6,hhoh6,hhostats6]=ranksum(IWOA30DF6,HHO30DF6);
[hhop7,hhoh7,hhostats7]=ranksum(IWOA30DF7,HHO30DF7);
[hhop8,hhoh8,hhostats8]=ranksum(IWOA30DF8,HHO30DF8);
HHOP=[hhop1 hhop2 hhop3 hhop4 hhop5 hhop6 hhop7 hhop8;hhoh1 hhoh2 hhoh3 hhoh4 hhoh5 hhoh6 hhoh7 hhoh8];
%% 与MFO对比
[mfop1,mfoh1,mfostats1]=ranksum(IWOA30DF1,MFO30DF1);
[mfop2,mfoh2,mfostats2]=ranksum(IWOA30DF2,MFO30DF2);
[mfop3,mfoh3,mfostats3]=ranksum(IWOA30DF3,MFO30DF3);
[mfop4,mfoh4,mfostats4]=ranksum(IWOA30DF4,MFO30DF4);
[mfop5,mfoh5,mfostats5]=ranksum(IWOA30DF5,MFO30DF5);
[mfop6,mfoh6,mfostats6]=ranksum(IWOA30DF6,MFO30DF6);
[mfop7,mfoh7,mfostats7]=ranksum(IWOA30DF7,MFO30DF7);
[mfop8,mfoh8,mfostats8]=ranksum(IWOA30DF8,MFO30DF8);
MFOP=[mfop1 mfop2 mfop3 mfop4 mfop5 mfop6 mfop7 mfop8;mfoh1 mfoh2 mfoh3 mfoh4 mfoh5 mfoh6 mfoh7 mfoh8];
%% 与MVO对比
[mvop1,mvoh1,mvostats1]=ranksum(IWOA30DF1,MVO30DF1);
[mvop2,mvoh2,mvostats2]=ranksum(IWOA30DF2,MVO30DF2);
[mvop3,mvoh3,mvostats3]=ranksum(IWOA30DF3,MVO30DF3);
[mvop4,mvoh4,mvostats4]=ranksum(IWOA30DF4,MVO30DF4);
[mvop5,mvoh5,mvostats5]=ranksum(IWOA30DF5,MVO30DF5);
[mvop6,mvoh6,mvostats6]=ranksum(IWOA30DF6,MVO30DF6);
[mvop7,mvoh7,mvostats7]=ranksum(IWOA30DF7,MVO30DF7);
[mvop8,mvoh8,mvostats8]=ranksum(IWOA30DF8,MVO30DF8);
MVOP=[mvop1 mvop2 mvop3 mvop4 mvop5 mvop6 mvop7 mvop8;mvoh1 mvoh2 mvoh3 mvoh4 mvoh5 mvoh6 mvoh7 mvoh8];
%% 与SSA对比
[ssap1,ssah1,ssastats1]=ranksum(IWOA30DF1,SSA30DF1);
[ssap2,ssah2,ssastats2]=ranksum(IWOA30DF2,SSA30DF2);
[ssap3,ssah3,ssastats3]=ranksum(IWOA30DF3,SSA30DF3);
[ssap4,ssah4,ssastats4]=ranksum(IWOA30DF4,SSA30DF4);
[ssap5,ssah5,ssastats5]=ranksum(IWOA30DF5,SSA30DF5);
[ssap6,ssah6,ssastats6]=ranksum(IWOA30DF6,SSA30DF6);
[ssap7,ssah7,ssastats7]=ranksum(IWOA30DF7,SSA30DF7);
[ssap8,ssah8,ssastats8]=ranksum(IWOA30DF8,SSA30DF8);
SSAP=[ssap1 ssap2 ssap3 ssap4 ssap5 ssap6 ssap7 ssap8;ssah1 ssah2 ssah3 ssah4 ssah5 ssah6 ssah7 ssah8];
%% 与TSA对比
[tsap1,tsah1,tsastats1]=ranksum(IWOA30DF1,TSA30DF1);
[tsap2,tsah2,tsastats2]=ranksum(IWOA30DF2,TSA30DF2);
[tsap3,tsah3,tsastats3]=ranksum(IWOA30DF3,TSA30DF3);
[tsap4,tsah4,tsastats4]=ranksum(IWOA30DF4,TSA30DF4);
[tsap5,tsah5,tsastats5]=ranksum(IWOA30DF5,TSA30DF5);
[tsap6,tsah6,tsastats6]=ranksum(IWOA30DF6,TSA30DF6);
[tsap7,tsah7,tsastats7]=ranksum(IWOA30DF7,TSA30DF7);
[tsap8,tsah8,tsastats8]=ranksum(IWOA30DF8,TSA30DF8);
TSAP=[tsap1 tsap2 tsap3 tsap4 tsap5 tsap6 tsap7 tsap8;tsah1 tsah2 tsah3 tsah4 tsah5 tsah6 tsah7 tsah8];
